# Supplementary material for: Design of Promising Green Cation-Exchange-Membranes-Based Sulfonated PVA and Doped with Nano Sulfated Zirconia for Direct Borohydride Fuel Cells
Source: Polymers (Basel). 2021 Nov 30;13(23):4205. doi: 10.3390/polym13234205 (PMC8659521; doi:10.3390/polym13234205)
Supplement: Supplementary file 1 [file polymers-13-04205-s001.zip]

Archive with 1 entries (1 files):
- polymers-1466252-supplementary.pdf
